# Supplementary material for: Dynamic 3D-Network Coating Composite Enables Global Isolation of Phosphopeptides, Stepwise Separation of Mono- and Multi-Phosphopeptides, and Phosphoproteomics of Human Lung Cells
Source: Biomolecules. 2025 Jun 18;15(6):894. doi: 10.3390/biom15060894 (PMC12190523; doi:10.3390/biom15060894)
Supplement: Supplementary file 1 [file biomolecules-15-00894-s001.zip]

Archive with 1 entries (1 files):
- biomolecules-3620704-supplementary.pdf
